# Supplementary material for: Repeated-dose toxicity of common ragweed on rats
Source: PLoS One. 2017 May 4;12(5):e0176818. doi: 10.1371/journal.pone.0176818 (PMC5417505; doi:10.1371/journal.pone.0176818)
Supplement: S4 File — (XLSX) [file pone.0176818.s004.xlsx]

## Sheet: S4 Table
S4. Detected clinical symptoms
	Date of clinical observation
Treatment groups	Before treatment period	After the first week of treatment period	After the second week of treatment period	After the third week of treatment period	After the fourth week of treatment period
Control group	Lengthened latency time of balance reaction (8)	Lengthened latency time of balance reaction (7, 8)	Lengthened latency time of balance reaction (7, 8)	Lengthened latency time of balance reaction (3, 4, 8)	Lengthened latency time of balance reaction (4)
Low dose group	Lengthened latency time of balance reaction (15)	Lengthened latency time of balance reaction (14, 15, 16)	Lengthened latency time of balance reaction (9)	Lengthened latency time of balance reaction (11, 13, 14)	Lengthened latency time of balance reaction (11, 12)
	-	-	Reduced toe straddle reflex (12)	-	Reduced toe straddle reflex (12)
	-	-	Crying during clinical observation (10, 12)	-	-
High dose group	-	Lengthened latency time of balance reaction (17, 18)	Lengthened latency time of balance reaction (17, 18, 20, 21)	Lengthened latency time of balance reaction (18, 20, 21)	Lengthened latency time of balance reaction (17)
	-	-	Crying during clinical observation (20, 22)	Crying during clinical observation (20, 23)	Crying during clinical observation (20, 23)
In brackets the identification number of animals can be found.
N=24 (8 animals/group)
