# Supplementary material for: Repeated-dose toxicity of common ragweed on rats
Source: PLoS One. 2017 May 4;12(5):e0176818. doi: 10.1371/journal.pone.0176818 (PMC5417505; doi:10.1371/journal.pone.0176818)
Supplement: S5 File — (XLSX) [file pone.0176818.s005.xlsx]

## Sheet: S5 Table
S5. Blood chemistry
	Blood chemical parameters
Treatment groups	Identification number of animals	cholesterol (mmol/l)	triglyceride (mmol/l)	HDL (mmol/l)	LDL (mmol/l)	AST (IU/L)	ALT (IU/L)	ALP (IU/L)	GGT (IU/L)	bilirubin (µmol/l )	carbamide (mmol/l)	creatinine (µmol/l )	leukocytes (giga/L)	neutrophils (giga/L)	prop. of neutrophils (%)	lymphocytes (giga/L)	prop. of lymphocytes %	monocytes (giga/L)	prop. of monocytes %	eosinophils (giga/L)	prop. of eosinophils %	basophils (giga/L)	prop. of basophils %	number of erythrocytes (T/L)	hemoglobine (g/L)	hematocrit	MCV (fL)	MCH (pg)	MCHC (g/L)	RDW-CW (%)	number of thrombocytes	MPV (fL)
Control group	1	1.44	1.3	0.89	-	149	46	163	<5	<1,7	7.9	34	11.36	2.13	18.7	8.73	76.8	0.29	2.6	0.18	1.6	0	0	8.66	172	0.5	58.1	19.9	342	13.4	483	7.4
	2	1.32	1.21	0.81	-	218	69	136	<5	<1,7	10.1	38	16.44	1.56	9.5	14.49	88.1	0.28	1.7	0.1	0.6	0.01	0.1	8.49	161	0.48	55.9	19	339	14.5	552	7.7
	3	1.13	1.05	0.76	-	145	46	116	<5	<1,7	9.5	32	16.58	3.03	18.2	12.72	76.7	0.58	3.5	0.18	1.1	0.01	0.1	8.2	159	0.47	57.6	19.4	337	13.8	576	8.2
	4	1.51	0.82	0.87	0.27	288	97	126	<5	<1,7	9.7	46	12.76	1.56	12.7	10.32	84.2	0.19	1.5	0.16	1.3	0.01	0.1	8.49	159	0.47	55.2	18.7	339	12.5	521	7.7
	5	1.43	1.83	0.84	-	160	55	161	<5	<1,7	9.6	27	16.9	2.35	13.8	14	82.8	0.21	1.2	0.33	2	0.01	0.1	8.14	160	0.46	56.5	19.7	348	13.9	698	7.6
	6	1.55	1.19	0.93	-	169	53	141	<5	<1,7	8.6	27	10.48	1.84	17.6	8.31	79.3	0.17	1.6	0.16	1.5	0	0	8.46	157	0.46	54.3	18.6	342	13.7	596	7.8
	7	1.26	1.02	0.78	-	200	52	144	<5	<1,7	9.8	31	11.71	1.52	13	9.94	84.9	0.14	1.2	0.11	0.9	0	0	8.41	152	0.44	51.8	18.1	349	15.4	536	7.6
	8	1.54	0.85	0.93	0.22	128	72	148	<5	<1,7	8.6	37	10.61	1.72	16.3	8.46	79.7	0.3	2.8	0.12	1.1	0.01	0.1	8.32	158	0.46	55.5	19	342	12.7	489	7.8
	Mean	1.3975	1.15875	0.85125	0.245	182.125	61.25	141.875	<5	<1,7	9.225	34	13.355	1.96375	14.975	10.8712	81.5625	0.27	2.0125	0.1675	1.2625	0.00625	0.0625	8.39625	159.75	0.4675	55.6125	19.05	342.25	13.7375	556.375	7.725
	SD	0.149069	0.319662	0.0649038	0.0353553	51.938	17.3679	16.084	-	-	0.762983	6.32456	2.81134	0.522547	3.23717	2.51942	4.09318	0.138564	0.847581	0.0726538	0.437321	0.00517549	0.0517549	0.169616	5.65054	0.0175255	1.98021	0.597614	4.26782	0.933408	69.3046	0.231455
Low dose group	9	1	0.63	0.73	-	86	34	107	<5	<1,7	9.5	41	7.69	0.9	11.7	6.44	83.7	0.25	3.3	0.09	1.2	0.01	0.1	8.01	150	0.44	54.9	18.7	341	13.9	598	7.6
	10	1.73	1.03	1.05	0.21	112	41	117	<5	<1,7	9	27	7.27	0.97	13.3	6.06	83.4	0.18	2.5	0.06	0.8	0	0	8.49	165	0.48	56.5	19.4	344	12.7	542	7.4
	11	1.28	0.46	0.85	0.22	122	40	104	<5	<1,7	11.2	28	6.61	1.46	22	4.9	74.1	0.17	2.6	0.07	1.1	0.01	0.2	8.57	159	0.48	55.5	18.6	334	15.2	547	7.9
	12	1.75	0.56	1.05	0.45	117	47	128	<5	<1,7	11.9	30	7.53	1.38	18.3	5.79	76.9	0.24	3.2	0.12	1.6	0	0	8.25	158	0.45	54.9	19.2	349	13.4	642	7.7
	13	1.4	0.77	0.85	0.2	104	35	144	<5	<1,7	10.7	35	15.42	2.1	13.6	12.23	79.3	0.77	5	0.16	1	0.03	0.2	8.3	160	0.46	55.9	19.3	345	13.5	726	7.9
	14	1.4	0.84	0.83	0.19	111	44	115	<5	<1,7	10.8	31	7.52	1.33	17.6	5.96	79.3	0.15	2	0.08	1.1	0	0	8.55	168	0.5	58	19.6	339	12.7	558	7.7
	15	1.3	0.91	0.77	0.12	98	50	169	<5	<1,7	8.3	31	14.24	1.24	8.6	12.71	89.3	0.17	1.2	0.11	0.8	0.01	0.1	8.27	155	0.46	55	18.7	341	13.2	474	7.7
	16	1.18	0.79	0.73	-	104	48	135	<5	<1,7	7.9	26	14.05	1.82	12.9	11.97	85.2	0.14	1	0.11	0.8	0.01	0.1	8.09	157	0.45	55.6	19.4	349	13	472	7.7
	Mean	1.38	0.74875	0.8575	0.231667	106.75	42.375	127.375	<5	<1,7	9.9125	31.125	10.0412	1.4	14.75	8.2575	81.4	0.25875	2.6	0.1	1.05	0.00875	0.0875	8.31625	159	0.465	55.7875	19.1125	342.75	13.45	569.875	7.7
	SD	0.256626	0.188486	0.128258	0.112679	11.3735	5.92663	21.6791	-	-	1.4476	4.88255	3.78484	0.402812	4.2638	3.384	4.90626	0.210336	1.28174	0.0320713	0.272554	0.00991031	0.0834523	0.20736	5.60612	0.02	1.05077	0.387068	5.09201	0.815913	85.0049	0.160357
High dose group	17	1.51	0.83	0.94	0.19	141	44	158	<5	<1,7	11.3	46	8.41	1.58	18.8	6.41	76.2	0.24	2.9	0.18	2.1	0	0	8.15	160	0.48	58.3	19.6	337	12.7	576	7.5
	18	1.69	0.81	0.96	0.36	191	74	103	<5	<1,7	10.9	42	9.98	1.25	12.5	8.22	82.4	0.35	3.5	0.15	1.5	0.01	0.1	8.18	164	0.49	59.8	20	335	11.9	623	7.6
	19	1.31	0.49	0.83	0.26	161	49	117	<5	<1,7	11.4	47	-	-	-	-	-	-	-	-	-	-	-	-	-	-	-	-	-	-	-	-
	20	1.58	1.14	0.88	0.18	133	56	132	<5	<1,7	13.3	47	11.05	1.63	14.7	8.96	81.1	0.31	2.8	0.14	1.3	0.01	0.1	8.93	176	0.5	55.5	19.7	355	13.3	562	7.3
	21	1.51	0.8	0.9	0.25	93	38	137	<5	<1,7	10.7	31	11.71	1.17	10	10.22	87.3	0.2	1.7	0.11	0.9	0.01	0.1	8.28	161	0.46	55.7	19.4	349	13.7	591	7.6
	22	1.51	1.12	0.75	0.25	152	50	143	<5	<1,7	11.5	41	12.7	1.83	14.5	10.28	81.8	0.25	2	0.2	1.6	0.01	0.1	8.89	171	0.5	56.5	19.2	341	14.7	713	7.5
	23	1.67	1.32	0.92	0.15	179	75	151	<5	<1,7	9.5	43	10.78	2.13	19.7	8.22	76.3	0.32	3	0.09	0.8	0	0	8.41	161	0.46	54.7	19.1	350	14.7	515	7.8
	24	1.36	1.12	0.82	-	90	40	151	<5	<1,7	9.1	34	10.83	1.96	18.1	8.42	77.7	0.29	2.7	0.16	1.5	0	0	8.26	158	0.44	53.4	19.1	358	12	549	7.9
	Mean	1.5175	0.95375	0.875	0.234286	142.5	53.25	136.5	<5	<1,7	10.9625	41.375	10.78	1.65	15.4714	8.67571	80.4	0.28	2.65714	0.147143	1.38571	0.00571429	0.0571429	8.44286	164.429	0.475714	56.2714	19.4429	346.429	13.2857	589.857	7.6
	SD	0.133604	0.266937	0.0705084	0.0694879	36.6762	14.3103	18.7006	-	-	1.29498	5.97465	1.34682	0.354636	3.5631	1.33251	3.99583	0.0522813	0.613344	0.0381725	0.441318	0.00534522	0.0534522	0.329935	6.60447	0.0229907	2.17003	0.340867	8.90425	1.16108	63.9073	0.2
At LDL values if cholesterol level is to low, LDL can not be calculated.
At high dose group the animal No.19. one tube of blood sample clotted, therefore ceratin parameters are impossible to analyse.
Abbreviations:
prop.: proportion
HDL: high-density lipoprotein
LDL: low-density lipoprotein
AST: aspartate aminotransferase
ALT: alanine transaminase
ALP: alkaline phosphatase
GGT: gamma-glutamyl transferase
MCV: mean cell volume
MCH: mean cell hemoglobin
MCHC: mean corpuscular hemoglobin concentration
RDW-CW: red cell distribution width
MPW: mean platelet volume
: p<0,05 versus control
: p<0,01 versus low dose
For statistical analysis of carbamide and creatinine two animals were excluded (animal identification number 20 and 22), for all other analysis N=24 (8 animals /group).
